# Supplementary material for: A Multi-Model Machine Learning Framework for Identifying Raloxifene as a Novel RNA Polymerase Inhibitor from FDA-Approved Drugs
Source: Curr Issues Mol Biol. 2025 Apr 28;47(5):315. doi: 10.3390/cimb47050315 (PMC12110393; doi:10.3390/cimb47050315)
Supplement: Supplementary file 1 [file cimb-47-00315-s001.zip]

Archive with 1 entries (1 files):
- cimb-3573298-supplementary.pdf
